# Supplementary material for: Plasma Supported Deposition of Amorphous Hydrogenated Carbon (a-C:H) on Polyamide 6: Determining Interlayer Completion and Dehydrogenation Effects during Layer Growth
Source: Polymers (Basel). 2021 Jun 6;13(11):1886. doi: 10.3390/polym13111886 (PMC8201342; doi:10.3390/polym13111886)
Supplement: Supplementary file 1 [file polymers-13-01886-s001.zip]

Archive with 1 entries (1 files):
- SI-polymers-1219604-XPS-all-layers-Rev.pdf
